# Supplementary material for: The Development of CDC25A-Derived Phosphoseryl Peptides That Bind 14-3-3ε with High Affinities
Source: Int J Mol Sci. 2024 Apr 30;25(9):4918. doi: 10.3390/ijms25094918 (PMC11084659; doi:10.3390/ijms25094918)
Supplement: Supplementary file 1 [file ijms-25-04918-s001.zip]

Archive with 1 entries (1 files):
- ijms-2948345-supplementary.pdf
